# Supplementary material for: Acceptability of screening for mental health difficulties in primary schools: a survey of UK parents
Source: BMC Public Health. 2018 Dec 22;18:1404. doi: 10.1186/s12889-018-6279-7 (PMC6303970; doi:10.1186/s12889-018-6279-7)
Supplement: Supplementary file 4 — Table S1. Means and frequencies of responses to Likert-type items. (XLSX 10 kb) [file 12889_2018_6279_MOESM4_ESM.xlsx]

## Sheet: Sheet1
Supplementary Table 1. Means and frequencies of responses to Likert-type items
	Mean (SD)	Strongly disagree N (%)	Disagree N (%)	Neither agree nor disagree N (%)	Agree N (%)	Strongly agree N (%)	Don't know N (%)	Prefer not to say N (%)	Missing values N (%)
1. Schools have an important role in making sure that children have good emotional health.	4.54 (0.62)	2 (0.8)	0 (0.0)	5 (1.9)	101 (38.9)	150 (57.7)	0 (0.0)	0 (0.0)	2 (0.8)
2. Schools are well placed to spot the early signs that a child may be experiencing emotional health difficulties.	4.32 (0.73)	1 (0.4)	4 (1.5)	21 (8.1)	117 (45.0)	112 (43.1)	1 (0.4)	0 (0.0)	4 (1.5)
3. It is important to identify children experiencing emotional health problems as early as possible.	4.71 (0.63)	4 (1.5)	0 (0.0)	1 (0.4)	58 (22.3)	196 (75.4)	0 (0.0)	0 (0.0)	1 (0.4)
4. It would be helpful if schools carried out routine emotional health checks (screening) on their pupils to assist them in identifying children who may be experiencing emotional health difficulties.	4.15 (0.89)	4 (1.5)	9 (3.5)	26 (10.0)	125 (48.1)	88 (33.9)	0 (0.0)	2 (0.8)	6 (2.3)
5. It would be harmful if schools carried out routine emotional health checks on their pupils.	2.33 (1.13)	50 (19.2)	115 (44.2)	39 (15.0)	26 (10.0)	8 (3.1)	1 (0.4)	2 (0.8)	19 (7.3)
6. I would be prepared to complete a questionnaire about my child’s emotional health for the purpose of a routine emotional health check (screening).	4.12 (0.75)	3 (1.2)	7 (2.7)	19 (7.3)	151 (58.1)	71 (27.3)	0 (0.0)	0 (0.0)	9 (3.5)
7. I would be prepared for my child to complete a questionnaire about his/her own emotional health during school time for the purpose of a routine emotional health check (screening).	3.98 (0.88)	4 (1.5)	18 (6.9)	22 (8.5)	142 (54.6)	64 (24.6)	0 (0.0)	0 (0.0)	10 (3.9)
8. I would be prepared for a teacher to complete a questionnaire about my child’s emotional health for the purpose of a routine emotional health check (screening).	4.05 (0.79)	2 (0.8)	13 (5.0)	21 (8.1)	153 (58.9)	63 (24.2)	1 (0.4)	0 (0.0)	7 (2.7)
9. Schools should ask for parents’ written permission each time that routine emotional health checks are carried out (opt in consent).	3.87 (1.15)	13 (5.0)	25 (9.6)	29 (11.2)	104 (40.0)	82 (31.5)	0 (0.0)	1 (0.4)	6 (2.3)
10. Schools should tell parents when emotional health checks are taking place. Parents can then inform the school if they do not wish for their child to be included in the checks (opt out consent).	4.00 (1.00)	9 (3.5)	19 (7.3)	17 (6.5)	128 (49.2)	81 (31.2)	0 (0.0)	0 (0.0)	6 (2.3)
11. Parents should be provided with feedback about their child’s emotional health following his/her participation in an emotional health check.	4.57 (0.58)	0 (0.0)	1 (0.4)	6 (2.3)	95 (36.5)	150 (57.7)	9 (0.0)	1 (0.4)	7 (2.7)
12. Parents should receive feedback only if their child is identified as experiencing emotional health difficulties.	3.91 (1.37)	30 (11.5)	105 (40.4)	23 (8.9)	57 (21.9)	37 (14.2)	0 (0.0)	3 (1.2)	5 (1.9)
13. I would be happy to work with the schools and other organisations such as the NHS, if an emotional health check showed that my child could benefit from extra support.	4.52 (0.65)	0 (0.0)	3 (1.2)	6 (2.3)	104 (40.0)	139 (53.5)	0 (0.0)	2 (0.8)	6 (2.3)
